# Supplementary material for: Yearly fluctuations of flower landscape in a Mediterranean scrubland: Consequences for floral resource availability
Source: PLoS One. 2018 Jan 18;13(1):e0191268. doi: 10.1371/journal.pone.0191268 (PMC5773194; doi:10.1371/journal.pone.0191268)
Supplement: S1 Dataset — (ZIP) [file pone.0191268.s005.zip › dataset.csv]

Year	Transect	Month	AAR	ASP	BLA	CAL	CLI	CON	CPA	CSA	DHI	EFL	GAP	GIL	ILU	LCO	LST	MNE	OLA	PLY	RGR	ROF	SHI	SMU	TVU
2006	1	1	0	0	0	0	0	0	0	0	NA	17400	0	0	NA	0	0	0	0	NA	0	4505700	2080	0	58840
2006	1	2	0	0	0	34400	0	0	0	4200	NA	61700	0	6200	NA	0	0	1200	0	NA	400	3610200	23800	0	1143200
2006	1	3	0	0	2057	3432	0	0	14242	300	NA	0	0	2207	NA	0	0	0	0	NA	0	7350	67739	0	12450
2006	1	4	0	0	1829	0	0	0	0	0	NA	0	0	0	NA	0	0	0	0	NA	0	0	0	0	0
2007	1	1	0	0	0	171	0	0	0	0	NA	42229	0	0	NA	0	0	800	0	NA	0	2087650	0	0	191246
2007	1	2	156	0	0	16314	0	0	0	1406	NA	4178	0	4686	NA	0	0	24051	0	NA	606	356600	19495	619	579232
2007	1	3	4444	0	0	9600	0	0	10200	22	NA	12422	61200	4000	NA	0	1200	178	0	NA	22	0	586333	67	108511
2007	1	4	0	2571	2171	371	0	0	0	0	NA	0	5029	0	NA	4371	0	0	0	NA	0	0	26400	0	0
2008	1	1	0	0	1711	0	0	0	0	244	NA	197813	0	0	NA	0	0	244	0	NA	0	4818965	0	0	117089
2008	1	2	489	0	32567	9378	0	0	0	4078	NA	7444	0	12111	NA	0	0	5478	0	NA	0	1108322	6356	0	1311844
2008	1	3	0	0	35687	14723	0	0	16267	143	NA	0	41900	4210	NA	500	0	0	0	NA	0	0	32028	0	257219
2008	1	4	213	0	28727	2089	0	0	15030	200	NA	4498	318506	0	NA	22138	0	0	0	NA	0	0	9614	0	0
2009	1	1	0	0	11396	0	0	0	0	0	NA	90056	0	0	NA	0	0	0	0	NA	800	12482673	0	0	36800
2009	1	2	0	0	71343	10257	0	0	0	1057	NA	133771	0	5629	NA	0	0	3200	0	NA	886	4005543	0	0	284971
2009	1	3	314	0	40386	33614	0	214	10514	743	NA	53429	154800	18900	NA	300	0	0	0	NA	0	11629	1500	0	21914
2009	1	4	100	0	6229	686	0	0	6400	0	NA	800	145000	0	NA	5114	0	0	0	NA	0	0	1300	0	0
2011	1	1	0	0	2093	0	0	0	0	0	NA	123955	0	0	NA	0	0	0	0	NA	0	9947335	0	0	65533
2011	1	2	0	0	56590	72261	0	0	114	8320	NA	185305	0	2190	NA	0	0	0	6930	NA	0	3075981	1943	0	605950
2011	1	3	0	0	24422	16622	0	0	3689	333	NA	8956	0	356	NA	3167	1056	0	1133	NA	0	0	5567	0	24144
2011	1	4	0	0	32400	638	1000	0	225	0	NA	0	0	0	NA	0	267	0	0	NA	0	200	0	0	0
2012	1	1	0	0	0	286	0	0	0	0	NA	0	0	0	NA	0	0	0	0	NA	0	1983343	0	0	0
2012	1	2	0	0	1371	7975	0	0	2971	686	NA	10429	0	0	NA	0	0	0	0	NA	0	440039	0	0	38971
2012	1	3	400	0	50543	29057	0	0	8100	4271	NA	97143	0	800	NA	0	86	857	0	NA	200	789200	7829	0	459657
2012	1	4	0	0	23428	2825	0	0	47442	0	NA	5809	0	0	NA	0	80	0	0	NA	0	3876	12617	0	2418
2013	1	1	0	0	0	371	0	0	0	0	NA	16457	0	0	NA	0	0	0	0	NA	0	6086017	0	0	4000
2013	1	2	171	0	23943	18396	0	0	0	6536	NA	201057	0	2871	NA	0	0	4175	0	NA	200	3371164	0	0	308500
2013	1	3	2900	0	63539	7182	0	0	35154	743	NA	3743	0	3879	NA	0	1350	0	0	NA	0	23100	3396	0	66661
2013	1	4	1733	0	37183	962	0	0	28612	0	NA	4000	0	0	NA	0	2093	0	0	NA	0	0	1057	0	29
2014	1	1	0	0	450	225	0	0	0	0	NA	59943	0	0	NA	0	0	0	0	NA	0	11753521	0	0	61521
2014	1	2	0	0	20860	27150	0	0	486	8407	NA	41288	0	655	NA	0	0	0	57448	NA	0	1136843	371	0	316545
2014	1	3	0	0	7933	8829	0	0	19714	0	NA	0	0	171	NA	0	1000	0	514	NA	0	0	8629	0	2057
2014	1	4	0	3400	13475	200	0	0	4400	0	NA	0	0	0	NA	0	267	0	0	NA	0	200	0	0	0
2006	2	1	0	0	NA	0	0	0	0	0	0	0	0	0	400	NA	0	0	0	NA	1200	974880	3180	0	428400
2006	2	2	0	0	NA	90000	0	600	0	2000	0	59480	0	9200	200	NA	0	0	60600	NA	2600	0	157000	1400	8622200
2006	2	3	0	0	NA	26543	0	7736	184750	200	0	125	0	7275	0	NA	0	0	7300	NA	0	0	463646	175	51325
2006	2	4	0	0	NA	0	0	0	0	0	0	0	0	0	0	NA	0	0	0	NA	0	0	0	0	0
2007	2	1	0	0	NA	1143	0	0	0	0	0	25282	0	914	2400	NA	0	1793	0	NA	0	450311	0	0	447136
2007	2	2	1689	0	NA	48778	0	251	0	0	67	28600	0	12987	11000	NA	0	1838	16651	NA	0	221879	42876	15286	2268298
2007	2	3	40711	0	NA	29822	0	6578	33400	400	1933	0	13600	15956	0	NA	89000	133	8778	NA	0	31378	501867	97400	518044
2007	2	4	0	1029	NA	1143	9943	543	22829	0	0	0	8571	0	0	NA	4857	0	0	NA	0	0	50029	0	0
2008	2	1	0	0	NA	0	0	0	0	0	0	67178	0	0	19067	NA	0	0	0	NA	0	2403743	0	0	747489
2008	2	2	17367	0	NA	28478	0	0	0	0	0	119500	0	19000	10200	NA	0	2744	97444	NA	400	620844	5044	2200	6033211
2008	2	3	8824	0	NA	30483	0	3890	3178	0	1033	851	3650	6994	0	NA	22678	0	21914	NA	0	5479	22994	5833	284187
2008	2	4	1651	0	NA	1878	0	2729	0	413	0	46543	60408	0	0	NA	18440	0	0	NA	0	0	6029	8613	851
2009	2	1	0	0	NA	0	0	0	0	0	0	1300	0	0	100	NA	0	3100	0	NA	400	6484322	0	0	1717760
2009	2	2	0	0	NA	17229	0	0	0	400	0	26343	0	3514	1486	NA	0	1971	0	NA	371	2254486	0	0	5562029
2009	2	3	1129	0	NA	75986	200	2414	4500	600	3800	88914	131600	16757	0	NA	4200	0	0	NA	0	24829	3700	0	422486
2009	2	4	100	0	NA	1086	0	1800	4500	0	400	1200	78200	0	0	NA	2000	0	0	NA	0	0	2900	0	1200
2011	2	1	0	0	NA	147	0	0	0	0	0	209581	0	0	240	NA	0	0	0	NA	0	6693912	0	0	102733
2011	2	2	0	0	NA	100158	0	0	0	0	0	292505	0	5503	347	NA	0	0	91573	NA	312	1637867	800	114	1221059
2011	2	3	1811	0	NA	41867	8267	211	22356	211	5778	5900	0	600	0	NA	19489	0	13311	NA	0	0	12756	67	28256
2011	2	4	89	0	NA	1600	5511	200	7708	0	0	0	0	0	0	NA	4276	0	0	NA	0	0	89	0	0
2012	2	1	0	0	NA	1514	0	0	0	0	0	0	0	0	0	NA	0	0	0	NA	0	1489481	0	0	12743
2012	2	2	0	0	NA	18004	0	0	0	0	2514	4714	0	514	114	NA	0	971	0	NA	0	481736	0	0	479000
2012	2	3	971	0	NA	43414	0	86	18014	0	2200	130771	0	7800	100	NA	6457	500	0	NA	0	280343	52757	1743	1483500
2012	2	4	578	11290	NA	3183	0	80	23062	0	0	73307	0	160	0	NA	4251	0	0	NA	0	2849	57403	947	11671
2013	2	1	0	0	NA	200	0	0	0	0	0	7600	0	0	0	NA	0	200	0	NA	0	2674880	0	0	212897
2013	2	2	5454	0	NA	35857	0	0	0	546	0	221596	0	3964	1350	NA	0	4875	11046	NA	0	1053743	0	0	7010664
2013	2	3	20629	0	NA	13164	0	429	611	486	0	17457	0	6596	0	NA	34671	57	1568	NA	0	11614	23786	33814	206982
2013	2	4	17740	35693	NA	926	0	221	9255	0	0	92657	0	0	0	NA	113498	0	0	NA	0	1386	9419	3786	3814
2014	2	1	0	0	NA	0	0	0	0	0	0	143282	0	0	1554	NA	0	0	0	NA	654	4814507	0	0	3269268
2014	2	2	2745	0	NA	34183	0	0	0	183	29	127676	0	3617	1910	NA	143	0	17571	NA	0	760510	429	0	4052052
2014	2	3	2457	0	NA	11143	0	400	3229	0	1571	3200	0	543	0	NA	24486	0	7229	NA	0	0	8571	0	8057
2014	2	4	400	0	NA	659	0	0	1371	0	0	689	0	0	0	NA	4276	0	0	NA	0	0	89	0	0
2006	3	1	0	0	NA	0	0	0	0	0	0	11360	0	0	NA	0	0	0	0	NA	600	0	0	0	97400
2006	3	2	0	0	NA	57400	0	0	2600	1000	2000	197200	0	10200	NA	0	0	0	0	NA	5800	2335800	36800	0	15924800
2006	3	3	0	0	NA	6075	1371	0	111211	100	11371	75	13600	7232	NA	3444	0	0	0	NA	0	4361	256793	0	384711
2006	3	4	0	0	NA	0	0	0	3178	0	0	0	2444	0	NA	0	0	0	0	NA	0	0	0	0	0
2007	3	1	0	0	NA	1343	0	0	0	0	0	71479	0	0	NA	0	0	0	0	NA	571	888739	0	0	830532
2007	3	2	0	0	NA	28533	0	44	844	0	0	30232	0	13375	NA	0	0	0	0	NA	800	155879	39695	0	3433775
2007	3	3	33200	0	NA	20467	1600	2356	137156	0	0	70311	34400	20711	NA	0	95600	0	0	NA	0	3578	455733	0	676911
2007	3	4	343	12086	NA	686	4571	171	178000	0	0	686	473514	0	NA	0	18171	0	0	NA	0	0	20686	0	0
2008	3	1	0	0	NA	733	0	0	0	0	0	143140	0	0	NA	0	0	0	0	NA	978	2639419	0	0	1177978
2008	3	2	244	0	NA	8433	0	0	0	0	0	224567	0	6733	NA	0	0	0	0	NA	0	532678	0	0	9744244
2008	3	3	1070	0	NA	13745	6957	1382	66313	143	5440	0	200	11797	NA	0	12857	0	0	NA	0	2571	37794	0	609959
2008	3	4	1330	0	NA	1978	7733	489	9921	0	0	37130	72800	0	NA	0	11300	0	0	NA	0	0	3186	0	3819
2009	3	1	0	0	NA	0	0	0	0	0	0	23000	0	0	NA	0	0	0	0	NA	100	8710127	0	0	1125944
2009	3	2	0	0	NA	8514	0	0	0	114	571	126743	0	5314	NA	0	0	0	0	NA	286	2985343	0	0	9297943
2009	3	3	300	0	NA	31800	40757	629	35229	86	9914	95814	2200	37714	NA	0	12514	0	0	NA	0	5143	9871	0	890343
2009	3	4	100	0	NA	300	6714	0	3600	0	0	800	6171	0	NA	0	4100	0	0	NA	0	0	4000	0	4100
2011	3	1	0	0	NA	0	0	0	0	0	0	89290	0	0	NA	0	0	0	0	NA	120	7775182	0	0	153853
2011	3	2	0	0	NA	15050	0	343	0	2966	0	213909	0	3112	NA	0	0	0	91032	NA	686	884750	543	0	2466301
2011	3	3	489	0	NA	8211	20689	1744	5100	1733	0	5178	0	933	NA	0	12289	0	13467	NA	0	0	5378	0	66067
2011	3	4	178	0	NA	175	1267	0	2844	0	0	0	0	0	NA	0	2746	0	0	NA	0	800	178	0	0
2012	3	1	0	0	NA	0	0	0	0	0	0	0	0	0	NA	0	0	0	0	NA	0	1936098	0	0	571
2012	3	2	0	0	NA	4357	0	0	0	3404	0	8257	0	229	NA	0	0	0	0	NA	0	691064	0	0	910132
2012	3	3	600	0	NA	8600	12486	0	4486	2571	0	168086	0	11457	NA	0	5686	0	0	NA	429	208800	7714	0	2303500
2012	3	4	0	0	NA	658	39055	0	11625	0	0	23316	0	0	NA	0	2493	0	0	NA	0	2520	6212	0	6501
2013	3	1	0	0	NA	0	0	0	0	0	0	4171	0	0	NA	0	0	400	0	NA	1114	4167514	0	0	126000
2013	3	2	2593	0	NA	7039	0	0	0	2239	0	238393	0	2914	NA	0	0	1000	0	NA	225	1121911	0	0	11385225
2013	3	3	10064	0	NA	2407	0	450	1018	543	0	21554	0	16225	NA	0	14818	0	0	NA	0	18504	7318	621	474857
2013	3	4	6164	5274	NA	371	65052	207	3764	0	0	19864	0	0	NA	2195	56876	0	0	NA	0	1733	507	29	4031
2014	3	1	0	0	NA	0	0	0	0	0	0	67329	0	0	NA	0	0	0	0	NA	225	8209654	0	0	3812186
2014	3	2	86	0	NA	20310	0	0	0	4414	0	56500	0	1636	NA	0	0	0	21662	NA	367	1030626	0	0	7568648
2014	3	3	914	0	NA	3857	16543	0	8829	0	0	4286	0	1800	NA	57	4800	0	6200	NA	0	0	3829	0	34829
2014	3	4	195	7200	NA	0	15457	0	371	0	0	0	0	0	NA	0	2746	0	0	NA	0	800	178	0	0
2006	4	1	0	0	0	0	NA	NA	0	0	0	12460	0	600	NA	NA	0	0	0	NA	NA	0	0	0	312400
2006	4	2	0	0	0	44800	NA	NA	0	0	5000	6400	0	10000	NA	NA	0	0	0	NA	NA	7868400	15400	0	4402600
2006	4	3	0	0	4714	42043	NA	NA	0	0	5700	0	9000	2021	NA	NA	1629	0	0	NA	NA	14282	51518	0	43386
2006	4	4	0	0	429	0	NA	NA	0	0	0	0	67616	0	NA	NA	0	0	0	NA	NA	0	0	0	0
2007	4	1	0	0	0	971	NA	NA	0	0	0	0	0	1264	NA	NA	0	1575	1400	NA	NA	2227093	0	0	822039
2007	4	2	0	0	0	76298	NA	NA	0	0	0	1222	0	20079	NA	NA	0	0	15578	NA	NA	579448	3873	200	1878924
2007	4	3	3400	0	0	28444	NA	NA	0	0	0	5978	2046200	6578	NA	NA	35400	0	5622	NA	NA	6667	39156	0	323533
2007	4	4	1543	0	3857	2743	NA	NA	0	0	0	0	873000	0	NA	NA	11514	0	0	NA	NA	0	2571	0	0
2008	4	1	0	0	0	244	NA	NA	0	0	0	0	0	0	NA	NA	0	0	0	NA	NA	8080571	0	0	763111
2008	4	2	10789	0	978	25267	NA	NA	0	0	0	833	0	11233	NA	NA	0	0	27700	NA	NA	2581633	0	489	4042111
2008	4	3	6640	0	6183	23730	NA	NA	0	0	0	0	360650	6206	NA	NA	6194	0	21552	NA	NA	3416	900	0	194748
2008	4	4	1462	638	6060	6076	NA	NA	352	529	0	0	3563813	0	NA	NA	6663	0	0	NA	NA	638	3000	200	3251
2009	4	1	0	0	0	0	NA	NA	0	0	0	3200	0	0	NA	NA	0	0	0	NA	NA	22271291	0	0	587596
2009	4	2	0	0	4314	13971	NA	NA	0	600	15629	7143	0	2657	NA	NA	0	0	0	NA	NA	8178971	0	0	3776029
2009	4	3	100	0	2786	44600	NA	NA	0	0	22600	3943	3742457	6600	NA	NA	4129	0	0	NA	NA	41229	0	0	400100
2009	4	4	100	0	200	1000	NA	NA	0	0	0	300	3121957	0	NA	NA	300	0	0	NA	NA	0	0	0	3700
2011	4	1	0	0	0	0	NA	NA	0	0	0	0	0	0	NA	NA	0	0	0	NA	NA	20954768	0	0	63279
2011	4	2	114	0	2590	34330	NA	NA	0	0	13714	1394	0	3307	NA	NA	0	0	100758	NA	NA	5292851	914	0	871989
2011	4	3	1267	0	1467	14444	NA	NA	0	0	19678	689	0	267	NA	NA	2656	0	12556	NA	NA	0	3489	0	52511
2011	4	4	0	0	200	1289	NA	NA	0	0	0	0	686	0	NA	NA	543	0	0	NA	NA	86	289	0	178
2012	4	1	0	0	0	0	NA	NA	0	0	0	0	0	0	NA	NA	0	0	0	NA	NA	3316029	0	0	27000
2012	4	2	0	0	2029	5011	NA	NA	0	0	3914	1818	0	0	NA	NA	0	0	0	NA	NA	1045225	1714	0	363932
2012	4	3	1829	0	4100	14229	NA	NA	0	0	9371	8500	0	4014	NA	NA	6686	0	0	NA	NA	1269000	49043	0	1107029
2012	4	4	609	0	240	2569	NA	NA	0	0	1413	0	0	0	NA	NA	2284	0	0	NA	NA	5524	7491	0	28551
2013	4	1	0	0	0	200	NA	NA	0	0	0	0	0	0	NA	NA	0	0	0	NA	NA	9827600	0	0	319314
2013	4	2	4018	0	0	50300	NA	NA	0	0	2861	9143	0	5154	NA	NA	0	0	0	NA	NA	4178664	0	0	3688729
2013	4	3	30379	0	611	5893	NA	NA	857	0	12204	3107	0	3111	NA	NA	51161	0	0	NA	NA	51889	19264	6171	148414
2013	4	4	13455	4333	0	683	NA	NA	143	0	1450	614	24326	0	NA	NA	62226	0	0	NA	NA	29	3564	1029	2417
2014	4	1	0	0	2593	0	NA	NA	0	0	0	1757	0	0	NA	NA	0	0	0	NA	NA	19509368	0	0	1710846
2014	4	2	443	0	2810	8200	NA	NA	0	0	9826	4869	0	5688	NA	NA	0	0	1793	NA	NA	2254762	114	0	2638319
2014	4	3	200	0	526	8114	NA	NA	0	0	1857	0	0	1743	NA	NA	2800	0	857	NA	NA	3600	686	0	21886
2014	4	4	0	0	1000	430	NA	NA	0	0	0	0	686	0	NA	NA	543	0	0	NA	NA	86	289	0	178
2006	5	1	0	0	0	0	0	0	0	0	NA	61400	0	0	NA	0	0	NA	0	NA	0	1320000	600	0	1176600
2006	5	2	3800	0	0	6200	0	200	50800	2000	NA	342000	0	18600	NA	0	0	NA	45600	NA	1600	3016000	631600	0	15012000
2006	5	3	225	0	0	2889	0	8629	996546	250	NA	0	52200	3254	NA	3444	407	NA	5743	NA	0	12454	1705636	0	110400
2006	5	4	0	0	0	0	0	0	0	0	NA	0	0	0	NA	0	0	NA	0	NA	0	0	2933	0	0
2007	5	1	0	0	0	0	0	0	0	0	NA	215764	0	0	NA	0	0	NA	0	NA	571	128071	0	0	990664
2007	5	2	0	0	0	28654	0	746	1156	3032	NA	123781	0	28333	NA	0	44	NA	0	NA	0	56248	74152	0	3225978
2007	5	3	13800	0	0	7289	0	14511	124444	111	NA	42733	84200	12467	NA	0	53156	NA	4600	NA	0	12267	1355333	0	956422
2007	5	4	1200	8229	0	200	0	2086	81400	0	NA	171	65143	0	NA	16029	6457	NA	0	NA	0	0	149857	0	2400
2008	5	1	3667	0	0	0	0	0	0	0	NA	391403	0	0	NA	0	0	NA	0	NA	2200	1342133	0	0	2330102
2008	5	2	146533	0	378	6967	0	0	0	0	NA	333100	0	16278	NA	0	0	NA	0	NA	3889	538689	0	0	11182533
2008	5	3	73528	6094	0	12643	0	7601	12711	0	NA	489	3800	6356	NA	0	22713	NA	0	NA	0	5291	28443	0	489947
2008	5	4	1229	0	0	376	0	790	13514	0	NA	77517	411251	0	NA	60867	6551	NA	0	NA	0	1130	2410	0	1532
2009	5	1	0	0	0	0	0	0	0	0	NA	116960	0	0	NA	0	0	NA	0	NA	500	5513904	0	0	3815756
2009	5	2	0	0	0	8400	0	0	0	0	NA	354286	0	8743	NA	0	0	NA	0	NA	2257	2158743	0	0	16993400
2009	5	3	614	0	0	25414	0	3471	10414	0	NA	354857	739300	26729	NA	0	8329	NA	100	NA	0	8057	2400	0	1503029
2009	5	4	200	0	0	200	0	200	16229	0	NA	19100	739300	0	NA	0	3100	NA	100	NA	0	0	0	0	8000
2011	5	1	0	0	0	0	0	0	0	0	NA	304602	0	0	NA	0	0	NA	0	NA	0	4996292	0	0	1186292
2011	5	2	457	0	0	41053	0	114	0	0	NA	722960	0	2684	NA	0	0	NA	7154	NA	312	1572743	24604	0	5012025
2011	5	3	989	0	0	12567	1067	3989	3156	0	NA	4500	0	556	NA	3500	15022	NA	2889	NA	0	0	28778	0	142211
2011	5	4	86	0	0	2000	711	89	1127	0	NA	0	0	0	NA	2422	1270	NA	0	NA	0	1714	860	0	1937
2012	5	1	0	0	0	143	0	0	0	0	NA	2317	0	0	NA	0	0	NA	0	NA	0	1427769	0	0	51886
2012	5	2	0	0	0	4911	0	0	0	0	NA	106539	0	0	NA	0	0	NA	0	NA	864	371871	114	0	2108704
2012	5	3	829	0	0	17786	0	8943	5514	0	NA	652900	0	6686	NA	0	6371	NA	0	NA	0	292686	110386	0	4104843
2012	5	4	2280	0	0	1907	418	1089	4658	0	NA	9884	0	80	NA	5200	11347	NA	0	NA	0	4240	79343	0	147362
2013	5	1	0	0	0	0	0	0	0	0	NA	39274	0	0	NA	0	0	NA	0	NA	371	2938037	0	0	271714
2013	5	2	4296	0	0	11025	0	171	0	171	NA	921143	0	8111	NA	0	0	NA	0	NA	425	1555332	514	0	16814118
2013	5	3	24868	0	0	7864	204	3564	1296	29	NA	37439	0	19511	NA	0	34789	NA	0	NA	0	15146	20036	514	731107
2013	5	4	17048	41345	0	233	0	429	3998	0	NA	88100	0	0	NA	0	54179	NA	0	NA	0	0	9736	86	21131
2014	5	1	0	0	0	0	0	0	0	0	NA	333789	0	0	NA	0	0	NA	0	NA	1261	5488707	0	0	7849411
2014	5	2	257	0	0	18207	0	250	0	367	NA	168895	0	1693	NA	0	29	NA	4557	NA	952	879329	343	0	7977795
2014	5	3	2543	0	0	10657	0	1171	600	0	NA	4371	0	857	NA	0	7171	NA	2114	NA	0	0	16571	0	56114
2014	5	4	195	0	0	171	0	0	0	0	NA	7581	0	0	NA	2422	1270	NA	0	NA	0	1714	860	0	1937
2006	6	1	0	0	0	0	0	NA	0	0	NA	11800	0	0	1200	0	0	6400	0	0	0	926800	0	0	515600
2006	6	2	400	0	38800	34200	0	NA	0	11400	NA	264800	0	10800	600	0	0	3400	0	0	2000	2013400	0	0	13783000
2006	6	3	0	0	52700	21525	6143	NA	7689	1286	NA	0	0	3264	0	3444	1404	0	0	25886	0	4079	218514	0	283896
2006	6	4	0	0	7178	0	0	NA	0	0	NA	0	0	0	0	0	0	0	0	0	0	0	0	0	0
2007	6	1	0	0	0	200	0	NA	0	0	NA	24846	0	0	3000	0	0	2589	0	0	771	1084775	0	0	1518868
2007	6	2	20638	0	9108	40130	0	NA	0	0	NA	70276	0	19667	21600	0	22	0	0	200	1051	156552	4137	67	3190803
2007	6	3	69933	0	73778	13356	0	NA	10400	0	NA	57067	22600	14133	0	3400	65578	0	0	22600	378	8333	231178	533	690711
2007	6	4	343	18086	25543	771	17657	NA	6514	0	NA	343	20514	0	0	5829	16029	0	0	0	0	0	17286	0	0
2008	6	1	0	0	1956	0	0	NA	0	0	NA	46111	0	0	14667	0	0	0	0	0	689	2121181	0	0	1086244
2008	6	2	42644	0	10122	17478	0	NA	0	0	NA	115833	0	8622	57567	0	0	0	0	0	722	1102889	0	0	9804667
2008	6	3	17979	0	48288	11398	31159	NA	6578	1956	NA	0	3550	8708	0	250	29823	0	0	11752	0	17586	13194	0	580623
2008	6	4	1257	0	54814	4213	14814	NA	5138	200	NA	13816	73438	0	0	1538	11670	0	0	2205	0	0	1000	0	7030
2009	6	1	0	0	0	0	0	NA	0	0	NA	2900	0	0	900	0	0	0	0	0	300	8318582	0	0	1192260
2009	6	2	0	0	55714	21571	0	NA	0	0	NA	56257	0	5886	2000	0	0	0	0	0	2371	3339800	0	0	9545514
2009	6	3	1900	0	71300	38714	27786	NA	3600	0	NA	77971	9800	25571	0	2000	14214	0	0	2600	286	23457	0	0	943529
2009	6	4	500	0	6229	500	10100	NA	1000	0	NA	1100	9800	0	0	2600	8400	0	0	400	0	0	0	0	10900
2011	6	1	0	0	0	120	0	NA	0	0	NA	10794	0	0	1200	0	0	0	0	0	507	9825947	0	0	284387
2011	6	2	200	0	19516	49478	0	NA	0	0	NA	225084	0	1739	1733	0	0	0	0	0	1032	2140861	0	0	2626848
2011	6	3	1700	0	14822	15989	8400	NA	56044	0	NA	2711	0	756	0	1600	12078	0	0	0	0	1689	7389	0	120956
2011	6	4	178	0	7010	489	600	NA	9689	0	NA	0	0	0	0	1067	860	0	0	0	0	13400	1838	0	178
2012	6	1	0	0	0	1543	0	NA	0	0	NA	0	0	0	143	0	0	0	0	0	0	1624829	0	0	69436
2012	6	2	0	0	229	17318	7257	NA	0	114	NA	11193	0	114	607	0	0	0	0	0	0	1105132	0	0	1247236
2012	6	3	200	0	24171	35343	37214	NA	0	300	NA	109829	0	8614	529	0	9086	0	0	0	814	553571	72171	0	3774043
2012	6	4	418	0	18783	5511	119444	NA	29978	0	NA	2258	0	80	0	225	10843	0	0	0	0	9500	114705	0	136934
2013	6	1	0	0	0	200	0	NA	0	0	NA	1400	0	0	0	0	0	0	0	0	200	3185980	0	0	180114
2013	6	2	3043	0	3761	34646	3129	NA	0	375	NA	36054	0	4039	3400	0	0	0	0	0	2218	1323761	0	0	9294479
2013	6	3	34121	0	14000	12893	6275	NA	0	200	NA	2818	0	14982	0	0	46843	0	0	343	454	28643	1050	0	807132
2013	6	4	23286	2705	16290	2807	100033	NA	0	0	NA	1876	0	0	0	11055	74450	0	0	57	0	710	1493	0	16379
2014	6	1	0	0	0	0	0	NA	0	0	NA	4125	0	0	5068	0	0	0	0	0	1104	7243868	0	0	4991318
2014	6	2	240	0	1107	40798	629	NA	0	405	NA	13314	0	471	8212	0	0	0	18886	0	2188	951169	1371	0	6774136
2014	6	3	943	0	8786	10657	42771	NA	0	0	NA	857	0	371	0	371	4000	0	1457	0	0	0	14629	0	112314
2014	6	4	586	0	12189	230	17800	NA	0	0	NA	0	0	0	0	1067	860	0	0	0	0	13400	1838	0	178
